# Supplementary material for: Fitness costs in clothianidin-resistant population of the melon aphid, Aphis gossypii
Source: PLoS One. 2020 Sep 14;15(9):e0238707. doi: 10.1371/journal.pone.0238707 (PMC7489515; doi:10.1371/journal.pone.0238707)
Supplement: S2 Table — (XLSX) [file pone.0238707.s002.xlsx]

## Sheet: CT-R
S2 Life table of clothianidin-resistant strain (CT-R) of A. gossypii
		Age structure distribution					Daily fencudity (offspring)
Individual No.	Sex	N1	N2	N3	N4	Adult longevity (days)	1	2	3	4	5	6	7	8	9	10	11	12	13	14	15	16	17	18	19	20	21	22	23	24	25	26	27	28	29	30
1	F	1	1	3	1	24	6	2	1	1	2	0	2	2	6	2	0	1	2	1	2	2	0	2	1	2	1	1	0	0	D
2	F	1	2	2	2	11	5	2	5	3	3	2	2	3	2	1	1	D
3	F	3	2	1	1	22	0	4	3	2	0	2	4	3	4	2	3	2	3	6	3	2	4	2	2	2	1	0	D
4	F	2	2	1	1	19	5	3	2	2	1	2	1	2	2	1	1	1	4	2	3	2	2	3	1	D
5	F	1	1	3	2	24	3	4	5	2	2	1	3	2	1	2	2	3	6	2	1	4	2	6	2	2	1	1	2	1	D
6	F	3	2	1	1	22	1	2	2	2	3	4	2	2	2	5	3	2	2	3	1	3	1	1	2	2	1	0	D
7	F	1	1	3	2	22	4	5	0	3	2	2	2	2	3	4	2	0	0	2	2	4	1	2	0	3	2	1	D
8	F	1	1	3	2	24	5	3	2	0	4	2	4	1	2	4	2	2	4	2	3	3	2	2	0	1	1	2	3	1	D
9	F	1	1	3	2	16	2	1	3	3	2	3	2	3	2	1	4	1	2	2	5	1	D
10	F	1	1	2	1	21	0	3	1	2	4	2	1	2	4	2	3	2	4	1	2	2	2	0	2	1	1	D
11	F	2	3	1	1	23	3	5	2	2	2	3	1	2	3	2	1	0	1	3	3	1	0	2	1	2	0	0	0	D
12	F	1	1	3	1	16	6	2	3	4	4	2	3	2	5	4	5	2	3	2	1	1	D
13	F	1	1	2	3	25	0	3	4	1	2	4	1	4	2	3	4	2	6	2	2	1	1	2	1	2	1	1	1	0	0	D
14	F	3	2	1	1	15	7	3	2	3	1	3	3	2	4	5	4	1	4	1	0	D
15	F	1	1	3	1	18	1	0	0	3	5	2	5	2	1	2	2	5	1	2	5	1	5	2	D
16	F	1	3	1	2	22	4	3	3	1	2	2	1	4	2	1	2	0	3	4	2	4	0	1	1	4	2	1	D
17	F	2	2	1	1	22	3	2	1	4	1	3	2	4	0	2	4	2	1	4	5	2	5	1	2	1	2	0	D
18	F	1	1	2	1	25	2	4	2	5	4	2	4	3	4	2	5	2	1	5	0	3	0	0	3	0	2	1	1	2	1	D
19	F	2	2	1	1	21	0	4	2	4	3	2	3	2	2	3	2	3	1	3	1	3	1	3	1	1	0	D
20	F	1	1	1	3	25	6	2	4	2	2	4	3	1	1	3	1	1	1	4	3	0	1	6	1	3	3	3	1	1	1	D
21	F	1	3	1	2	12	7	2	2	1	1	2	1	3	1	2	3	1	D
22	F	3	1	1	1	20	4	2	3	1	2	3	2	2	5	5	5	2	1	1	0	0	2	1	1	0	D
23	F	1	1	1	3	23	5	2	2	4	2	4	2	0	2	1	3	4	1	1	2	3	0	3	2	1	1	0	0	D
24	F	1	3	1	1	20	0	3	2	1	2	1	1	4	6	4	2	1	6	2	3	5	2	1	2	1	D
25	F	1	1	2	2	13	4	6	2	2	1	1	2	6	1	2	5	2	2	D
26	F	2	2	1	1	16	5	2	2	4	1	1	2	1	2	2	3	2	2	4	4	5	D
27	F	1	1	1	3	13	4	4	3	2	6	2	2	1	3	1	2	4	3	D
28	F	2	2	1	1	6	2	6	4	2	1	6	D
29	F	1	1	2	1	15	3	5	2	2	1	1	0	3	3	1	2	6	5	3	1	D
30	F	1	2	1	3	13	6	3	2	2	1	2	2	3	5	2	1	5	2	D
31	F	3	1	1	2	16	4	2	2	1	1	3	3	3	3	1	3	0	3	2	2	1	D
32	F	2	1	1	3	18	5	3	2	2	2	2	2	3	1	2	2	1	3	0	0	0	2	1	D
33	F	1	3	1	1	13	1	5	2	0	2	2	3	5	4	2	1	5	2	D
34	F	1	2	2	1	13	0	1	3	4	2	3	1	1	4	3	4	2	0	D
35	F	1	2	1	2	17	0	1	2	2	2	6	1	2	4	2	5	2	3	1	3	1	1	D
36	F	2	1	1	3	17	4	1	2	4	1	3	2	3	6	4	2	1	3	1	1	0	0	D
37	F	1	2	1	1	12	7	3	1	4	1	2	2	3	4	2	2	0	D
38	F	1	1	2	1	15	1	3	1	2	4	3	1	3	1	1	3	4	1	1	0	D
39	F	2	1	1	2	13	2	2	1	0	5	4	4	4	2	3	0	1	2	D
40	F	2	1	1	1	16	4	2	2	1	2	2	2	5	3	2	1	4	1	2	1	0	D
41	F	1	2	1	2	17	0	1	0	1	2	2	3	3	3	1	4	4	2	2	1	3	0	D
42	F	2	1	1	1	21	4	3	1	2	2	1	2	0	2	2	0	1	1	2	2	2	1	2	0	1	3	D
43	F	3	1	1	1	13	5	3	1	3	4	1	5	2	2	1	5	2	1	D
44	F	3	1	1	1	23	3	2	3	4	2	2	1	4	2	2	2	0	0	1	3	1	4	2	1	1	2	1	2	D
45	F	1	2	1	3	16	5	1	1	3	2	3	1	1	3	2	3	5	2	1	3	0	D
46	F	1	2	1	2	22	2	1	3	6	2	3	2	1	2	0	0	3	4	2	2	1	4	1	2	1	1	3	D
47	F	2	2	1	1	14	4	0	3	1	0	3	1	5	4	3	3	2	1	2	D
48	F	2	1	1	3	14	2	4	1	2	5	3	4	6	2	2	2	3	1	5	D
49	F	2	1	1	1	12	0	1	4	1	1	4	1	3	1	2	1	3	D
50	F	1	2	1	1	24	7	2	0	3	2	1	4	1	5	2	2	2	2	1	4	2	3	1	0	0	0	0	2	1	D
51	F	3	2	1	1	13	0	3	2	1	3	4	5	2	2	4	2	1	1	D
52	F	2	1	1	1	23	5	3	3	2	1	2	4	4	2	2	5	2	5	0	4	2	1	1	0	0	1	2	1	D
53	F	2	1	1	3	18	5	2	3	3	4	5	4	1	5	6	2	1	3	2	1	0	0	0	D
54	F	2	1	1	2	13	5	6	3	0	0	2	4	3	1	2	1	2	1	D
55	F	1	2	1	1	16	1	5	4	2	3	3	2	4	2	3	3	1	2	2	3	0	D
56	F	1	3	1	1	21	4	1	4	3	2	4	2	1	0	2	1	0	1	2	2	4	1	2	2	1	1	D
57	F	2	2	1	1	12	5	4	3	2	3	0	2	1	3	4	1	2	D
58	F	2	2	1	1	20	0	0	7	1	3	4	4	1	3	2	0	3	0	1	0	1	3	1	2	1	D
59	F	1	3	1	1	21	4	2	3	4	5	3	4	2	3	4	1	3	2	3	0	2	1	1	3	1	1	D
60	F	1	3	1	1	7	1	4	4	3	5	3	1	D
61	F	1	1	3	1	17	6	2	1	3	2	0	0	2	3	1	2	1	2	3	1	1	0	D
62	F	1	1	2	1	9	5	3	2	4	2	3	1	2	2	D
63	F	2	3	1	1	16	5	6	2	3	0	3	0	0	3	2	1	3	4	2	1	1	D
64	F	1	3	1	1	11	6	1	1	3	4	1	3	2	2	2	3	D
65	F	2	2	1	1	15	3	6	3	1	1	2	0	3	2	0	3	3	5	2	1	D
66	F	3	1	1	2	11	5	2	0	2	1	2	2	3	2	2	0	D
67	F	1	3	1	1	7	6	2	0	3	0	2	3
68	F	2	1	1	1	12	3	2	2	1	2	5	4	2	3	1	3	1	D
69	F	1	1	2	3	8	0	3	3	0	2	2	4	0	D
70	F	2	1	1	1	15	5	2	4	6	4	2	2	3	2	1	3	2	2	1	0	D
71	F	1	1	1	3	17	4	2	3	4	3	2	1	3	2	3	2	5	2	3	1	3	1	D
72	F	1	1	2	1	16	0	0	5	3	4	2	5	3	2	1	1	0	0	4	2	1	D
73	F	1	1	1	3	8	0	2	2	1	2	1	4	5	D
74	F	1	1	1	3	10	5	4	2	1	2	2	5	3	3	2	D
75	F	3	1	1	1	20	4	2	1	2	4	2	4	5	6	2	1	3	1	1	0	0	0	0	2	1	D
76	F	3	1	1	1	5	7	1	3	4	1	D
77	F	1	1	2	1	18	3	1	2	0	2	0	0	4	3	2	3	2	1	2	1	2	1	2	D
78	F	2	1	1	1	12	3	6	2	1	1	2	4	4	4	5	3	1	D
79	F	3	1	1	1	19	0	0	6	2	2	0	1	2	0	0	4	3	1	1	2	0	0	1	0	D
80	F	1	1	1	1	12	0	5	2	4	4	3	2	1	2	1	0	0	D
81	F	2	1	1	1	6	6	5	0	2	6	3	D
82	F	1	1	1	3	13	0	0	5	3	1	4	6	2	1	3	1	0	0	D
83	F	1	1	1	1	7	6	2	4	0	2	4	2	D
84	N	1	1	D
85	N	2	1	D
86	N	3	1	1	D
87	N	3	1	1	D
88	N	1	D
89	N	2	1	D
90	N	1	1	D
